# Supplementary material for: Structure-Based Design, Synthesis, and Biological Evaluation of the Cage–Amide Derived Orthopox Virus Replication Inhibitors
Source: Viruses. 2022 Dec 21;15(1):29. doi: 10.3390/v15010029 (PMC9865139; doi:10.3390/v15010029)
Supplement: Supplementary file 1 [file viruses-15-00029-s001.zip]

Archive with 1 entries (1 files):
- viruses-2106802-supplementary.pdf
